# Supplementary material for: O-GlcNAc transferase inhibits visceral fat lipolysis and promotes diet-induced obesity
Source: Nat Commun. 2020 Jan 10;11:181. doi: 10.1038/s41467-019-13914-8 (PMC6954210; doi:10.1038/s41467-019-13914-8)
Supplement: Supplementary file 4 — Source Data [file 41467_2019_13914_MOESM4_ESM.xlsx]

## Sheet: Figure 1c
Figure 1c

## Sheet: Figure 1d
Figure 1d
	Time (relative)	WT				OGT AKO
	0.00833333	16.1103	16.5516	17.977	15.9975	18.7804	19.7673	17.7915	16.8902
	0.0361111	13.8125	16.2315	16.3076	14.9717	16.0923	19.711	16.8241	16.6119
	0.0638889	14.2521	15.3081	15.8919	14.5056	14.5726	18.8586	20.0312	16.191
	0.0916667	16.6082	16.4468	19.0722	14.6401	12.5868	17.7021	18.9589	14.0998
	0.119444	14.4124	15.9483	17.3093	15.9121	14.5185	16.3605	19.8871	16.2136
	0.147222	13.7907	15.0627	18.0269	14.0125	14.9614	13.9222	18.4904	15.2497
	0.175	14.5604	13.808	16.7253	18.1563	15.2059	16.1829	17.3891	14.8298
	0.202778	12.5057	13.4785	17.0156	14.9549	13.3421	13.5405	17.733	15.6541
	0.230556	12.181	15.266	15.2693	14.1286	12.0558	13.9598	16.6602	14.6251
	0.258333	14.3805	17.7478	15.7368	14.0339	14.2594	14.6126	16.7384	13.9223
	0.286111	13.2528	12.4921	15.8784	13.7024	13.408	14.5666	17.7455	13.8075
	0.313889	13.9414	13.9395	14.1437	17.7238	15.831	14.0647	18.0245	15.1888
	0.341667	16.3444	17.1521	14.0034	15.5959	14.0327	13.4995	16.9169	15.7227
	0.369444	15.9499	13.0417	12.9548	15.3999	12.4761	14.6616	16.8822	15.0663
	0.397222	12.4729	12.9774	13.4605	15.9858	14.4405	16.323	17.8412	14.2392
	0.425	11.9668	14.908	13.8193	13.3678	16.6223	14.9138	15.3321	15.8478
	0.452778	13.573	14.1661	14.4247	13.062	12.597	12.7396	17.2027	14.8842
	0.480556	12.3775	14.9751	14.8757	15.1836	14.1809	13.0519	17.7681	13.849
	0.508333	13.6484	16.4418	13.304	13.8446	12.0415	14.4243	15.7452	14.0487
	0.536111	15.1805	13.447	14.0454	13.9571	12.7974	13.366	15.6434	15.4699
	0.563889	15.8107	14.9437	12.9448	13.0854	12.7897	12.3922	18.6759	14.6616
	0.591667	13.6737	13.7582	16.6109	15.1168	12.4193	14.1437	16.9455	13.7219
	0.619444	12.6458	13.4958	12.7949	15.2192	15.5354	13.5943	17.6454	13.0122
	0.647222	12.8803	15.0491	13.9831	14.1141	13.6797	13.2072	16.3981	14.5022
	0.675	11.9622	15.3656	12.8433	13.8819	11.7444	12.4021	16.0442	15.1701
	0.702778	13.2077	15.0174	13.9723	13.5758	12.0595	12.1786	16.7535	16.1073
	0.730556	13.0925	14.8006	14.0229	14.1722	12.0542	13.2359	15.6066	12.0908
	0.758333	13.3307	13.4779	14.6152	13.7269	13.5429	13.5682	15.9914	12.0332
	0.786111	12.0151	13.2332	12.9685	15.4333	14.5654	14.9048	16.5388	13.5535
	0.813889	13.3283	14.1301	13.2841	12.9832	13.4285	14.7897	17.738	15.18
	0.841667	12.2283	14.0035	14.2165	15.5852	12.1671	12.9423	16.9264	13.1112
	0.869444	15.3294	13.2007	14.4872	13.4486	14.9246	12.4803	15.7439	13.5516
	0.897222	14.3026	12.629	14.9503	15.2655	14.5673	15.1447	16.62	13.5809
	0.925	15.1545	12.9232	12.938	14.9907	13.2767	16.898	14.1987	13.5562
	0.952778	14.561	16.6268	14.7011	15.3935	13.3129	14.5535	17.4078	15.8841
	0.980556	13.8766	16.7177	14.7627	14.275	13.1142	16.8294	15.7904	15.2446
	1.00833	17.1339	12.5779	16.15	18.1738	15.7813	19.9514	19.7578	15.6611
	1.03611	17.9351	15.9108	17.1459	20.9692	17.7027	21.9276	21.4845	17.4904
	1.06389	18.5313	17.191	19.9709	22.2837	17.8966	21.9746	24.5706	17.2131
	1.09167	16.9413	20.2802	20.2729	21.0182	17.8601	22.8427	22.3558	20.5669
	1.11944	14.0304	20.6808	20.2843	22.7481	17.814	22.0482	25.3816	21.5276
	1.14722	16.0573	22.4546	19.0052	22.5413	14.6571	22.5118	23.6932	21.1087
	1.175	17.9845	20.6617	19.7039	20.9411	16.5121	23.8103	22.9991	21.0352
	1.20278	19.0717	21.9783	20.0524	24.035	16.2774	20.2509	23.0828	21.321
	1.23056	18.4336	20.3524	19.1203	23.1862	16.5227	21.0958	24.3794	21.4614
	1.25833	17.7544	22.0101	20.3418	20.6863	15.3092	18.532	26.8867	22.6258
	1.28611	15.9835	22.1858	18.8495	23.1138	17.6683	19.5749	25.034	21.7534
	1.31389	16.7465	22.2795	18.6225	19.6496	19.5302	17.2357	26.3309	22.5928
	1.34167	17.0467	21.7165	20.5107	20.7345	16.5063	20.5749	25.2224	21.2007
	1.36944	17.9271	22.1838	18.8785	19.7466	14.3373	20.4365	27.4315	18.8102
	1.39722	16.6362	21.7275	17.7728	20.4376	15.2977	23.6349	23.9732	18.4234
	1.425	17.0385	20.7606	17.395	19.3224	17.3793	22.6726	27.3128	21.0959
	1.45278	16.0199	24.2119	19.5359	19.4717	19.0511	22.2114	24.0357	18.6029
	1.48056	19.6853	20.6045	18.1721	20.6068	20.8304	23.6186	21.4782	16.8917
	1.50833	17.6419	20.2553	17.7081	20.0092	19.6341	21.1832	24.5857	17.8546
	1.53611	18.7557	19.1733	15.9151	20.8906	21.2232	21.1055	23.1208	19.1992
	1.56389	19.0138	21.218	14.6011	21.2136	19.834	19.8367	23.5126	19.5573
	1.59167	21.8351	20.1071	15.8421	19.2161	19.3725	20.4143	22.3439	18.8968
	1.61944	19.2944	22.4235	14.9932	19.3353	20.8174	18.3905	21.4274	16.6701
	1.64722	21.7188	23.2377	13.9041	17.0936	18.3499	16.601	20.6351	16.5716
	1.675	17.8045	21.6589	14.6772	19.7516	19.6868	15.2353	19.7602	16.5081
	1.70278	17.882	22.6084	15.2374	17.1692	18.9581	15.4778	18.4535	15.672
	1.73056	18.1983	23.729	13.6035	18.0237	19.4241	14.2895	20.262	16.0022
	1.75833	18.8438	21.3862	14.0609	16.4964	19.5314	14.051	20.8029	19.5174
	1.78611	17.0158	23.2815	13.0898	19.7685	19.6287	16.8559	18.2866	16.8577
	1.81389	16.5402	24.0408	14.9604	17.4425	15.6196	17.301	19.7824	17.0299
	1.84167	15.2937	22.2392	14.9696	18.3983	16.1634	16.4588	19.2974	18.2768
	1.86944	15.6287	22.6161	14.5079	16.426	17.6038	16.8116	18.6962	18.1647
	1.89722	16.7338	19.7955	17.4273	18.368	16.9028	19.5446	19.1571	19.9671
	1.925	17.0653	18.1373	16.9795	19.8619	14.758	21.6628	21.5477	19.3101
	1.95278	16.747	17.7383	16.4941	20.4009	18.3472	19.4039	18.4328	22.0194
	1.98056	18.0362	16.1233	16.4774	17.3867	17.3745	17.861	17.4257	18.8604

## Sheet: Figure 1e
Figure 1e
Time (relative)	WT				OGT AKO
0.00833333	0.846961	0.896142	0.902717	0.881824	0.849919	0.92203	0.828947	0.871996
0.0361111	0.78499	0.884791	0.884952	0.807413	0.855681	0.927277	0.833863	0.85978
0.0638889	0.813869	0.904588	0.886953	0.818387	0.827259	0.926362	0.773118	0.809065
0.0916667	0.859131	0.898308	0.904944	0.798082	0.776247	0.926254	0.780185	0.777929
0.119444	0.836436	0.895943	0.897378	0.830494	0.778697	0.88345	0.794878	0.790239
0.147222	0.8237	0.899092	0.867146	0.840713	0.779596	0.841476	0.765565	0.83388
0.175	0.83486	0.87913	0.832613	0.85756	0.787839	0.859871	0.756253	0.820413
0.202778	0.836707	0.855572	0.866444	0.814943	0.764698	0.809582	0.744485	0.796883
0.230556	0.820703	0.838809	0.840689	0.788667	0.70485	0.807916	0.74592	0.798133
0.258333	0.823074	0.823998	0.813343	0.793075	0.748045	0.819657	0.783343	0.783631
0.286111	0.839113	0.845695	0.836748	0.809354	0.743083	0.812971	0.739302	0.779389
0.313889	0.818539	0.894525	0.834814	0.865854	0.760108	0.805329	0.744501	0.81842
0.341667	0.847569	0.862686	0.830147	0.856299	0.765985	0.820291	0.797789	0.81602
0.369444	0.852116	0.849818	0.823077	0.838993	0.760174	0.801972	0.741445	0.808419
0.397222	0.836528	0.871942	0.83513	0.828447	0.78376	0.833404	0.733906	0.789142
0.425	0.850195	0.852103	0.824433	0.799074	0.783304	0.788577	0.78534	0.789758
0.452778	0.854407	0.872945	0.828909	0.778904	0.743422	0.779337	0.758681	0.835034
0.480556	0.853232	0.873401	0.779141	0.771045	0.759061	0.788267	0.742304	0.799518
0.508333	0.826906	0.853761	0.79165	0.799811	0.723541	0.787846	0.752711	0.810557
0.536111	0.85954	0.858536	0.817352	0.776202	0.722863	0.793736	0.740895	0.814895
0.563889	0.869132	0.898722	0.76701	0.764221	0.704583	0.782563	0.73769	0.805531
0.591667	0.81626	0.887538	0.877161	0.79711	0.723909	0.78613	0.749315	0.781839
0.619444	0.804595	0.888966	0.823858	0.796062	0.769742	0.802663	0.748628	0.776649
0.647222	0.832378	0.850932	0.804197	0.808294	0.76224	0.779115	0.793796	0.785959
0.675	0.834069	0.851509	0.801078	0.839634	0.731921	0.766457	0.779343	0.852032
0.702778	0.822284	0.883342	0.786742	0.836307	0.712185	0.761049	0.76734	0.853736
0.730556	0.856801	0.884951	0.847102	0.838735	0.730212	0.786352	0.760192	0.786903
0.758333	0.80734	0.889725	0.873007	0.814895	0.757946	0.797132	0.811446	0.781098
0.786111	0.819137	0.885688	0.878029	0.829511	0.754072	0.802436	0.779374	0.81571
0.813889	0.871269	0.956819	0.843143	0.826239	0.776545	0.856415	0.818904	0.844621
0.841667	0.884066	0.933048	0.875661	0.879653	0.762429	0.793547	0.806302	0.842698
0.869444	0.89484	0.924885	0.882778	0.863276	0.794984	0.787557	0.807109	0.857906
0.897222	0.905988	0.956702	0.862098	0.897071	0.812454	0.827749	0.781099	0.857945
0.925	0.872624	0.91513	0.891525	0.921558	0.858043	0.918641	0.779054	0.84044
0.952778	0.867629	0.981298	0.903657	0.924883	0.78641	0.919896	0.799231	0.865028
0.980556	0.866803	0.975526	0.960083	0.905494	0.803043	0.931121	0.834375	0.93206
1.00833	0.919613	0.959685	0.943614	0.939215	0.823499	0.933503	0.898801	0.907196
1.03611	0.96558	0.951439	0.919168	0.902773	0.865308	0.958934	0.946323	0.906537
1.06389	0.966024	0.963117	0.932152	0.907575	0.907632	0.958944	0.938249	0.940127
1.09167	0.945354	0.920472	0.916253	0.887885	0.934398	0.959159	0.950465	0.946013
1.11944	0.906081	0.943226	0.933056	0.893028	0.933431	0.96563	0.938515	0.940813
1.14722	0.93611	0.915845	0.893819	0.907474	0.936769	0.955037	0.93115	0.930098
1.175	0.945878	0.916618	0.918764	0.892073	0.978479	0.980237	0.919967	0.931672
1.20278	0.971651	0.932245	0.913165	0.919805	0.930876	0.947243	0.949894	0.932921
1.23056	0.939121	0.926867	0.90232	0.91013	0.946274	0.95802	0.931855	0.910979
1.25833	0.939236	0.944054	0.910861	0.893767	0.943971	0.951424	0.945994	0.921652
1.28611	0.906322	0.899141	0.897095	0.925838	0.947912	0.968908	0.945545	0.906523
1.31389	0.917882	0.933633	0.902206	0.89906	0.961482	0.955538	0.929036	0.898911
1.34167	0.926881	0.927083	0.918729	0.91017	0.947648	0.968696	0.928052	0.904856
1.36944	0.945949	0.923358	0.878657	0.88944	0.922417	0.952151	0.914811	0.877949
1.39722	0.941295	0.887875	0.874117	0.913121	0.942412	0.967162	0.922821	0.87392
1.425	0.923096	0.915376	0.868025	0.908872	0.960371	0.947685	0.920518	0.921982
1.45278	0.92888	0.865758	0.90354	0.90608	0.939218	0.928863	0.925351	0.878394
1.48056	0.946238	0.920727	0.882634	0.914212	0.962865	0.942102	0.919903	0.884984
1.50833	0.939765	0.915325	0.866479	0.913023	0.928349	0.917767	0.921734	0.882459
1.53611	0.947057	0.919432	0.856299	0.895663	0.958517	0.914921	0.892765	0.91536
1.56389	0.934519	0.909638	0.829142	0.918896	0.93011	0.904503	0.894309	0.896236
1.59167	0.887482	0.909453	0.829476	0.914105	0.907299	0.929812	0.904769	0.888309
1.61944	0.945392	0.919543	0.853312	0.914336	0.939094	0.900372	0.919119	0.877926
1.64722	0.946245	0.895235	0.839375	0.870238	0.906957	0.859599	0.894147	0.858101
1.675	0.906186	0.890529	0.84388	0.901031	0.932912	0.848967	0.898219	0.853842
1.70278	0.907559	0.890635	0.847259	0.884982	0.915013	0.842817	0.889685	0.828677
1.73056	0.922599	0.944719	0.831994	0.89023	0.931628	0.824215	0.902769	0.849646
1.75833	0.839163	0.922887	0.824054	0.863677	0.900471	0.801199	0.893234	0.882967
1.78611	0.911668	0.921022	0.784985	0.874402	0.902623	0.837771	0.904109	0.842129
1.81389	0.889638	0.913867	0.839326	0.906547	0.871544	0.819687	0.912912	0.858926
1.84167	0.867295	0.932275	0.823511	0.885965	0.850441	0.812868	0.901504	0.850988
1.86944	0.896395	0.914581	0.879945	0.878931	0.849423	0.829546	0.918602	0.864164
1.89722	0.896659	0.89726	0.88382	0.882237	0.873503	0.837787	0.886131	0.89803
1.925	0.89023	0.936117	0.888594	0.906146	0.825215	0.89108	0.91032	0.864012
1.95278	0.895002	0.918829	0.888438	0.910237	0.830275	0.890913	0.883069	0.886719
1.98056	0.883047	0.898513	0.896355	0.875234	0.837744	0.882191	0.868274	0.872512

## Sheet: Figure 1h
Figure 1h
					WT	OGT AKO
					8.32734	8.06897
					7.5945	8.57407
					8.65314	8.53755
					10.4912	8.2491
					8.53909	7.52349
					8.88525	7.18774
					7.86792	5.09709
					8.4981	5.13559
					9.63287	6.92308
					9.64151	6.23595
					10.1031	6.6875
					7.25296
					5.60656
					6.52
					7.34797
					4.8893
					6.76829
					5.75862
					5.81911

## Sheet: Figure 1i
Figure 1i
					WT	OGT AKO
					78.2914	81.5
					81.2715	80.1296
					81.0517	80.3162
					77.9825	74.639
					78.7654	76.4
					82.2131	82.6
					82.0189
					82.3384
					73.3566
					70.7736
					71.5292

## Sheet: Figure 1j
Figure 1j
								hours	OGT-WT																							OGT-KO
								0	7.25296	5.60656	6.52	7.34797	4.8893	6.76829	5.75862	5.81911																5.09709	5.13559	6.92308	6.23595	6.6875
								6	6.52767	5.0459	5.868	6.61318	4.41015	6.105	5.19428	5.24884																4.5974	3.85488	4.86	4.36517	4.68125
								24	3.90625	3.18519	2.8341	4.70588	1.45833	3.7844	2.76423	3.63281	3.10426	4.1453	3.52679	4.52915	3.13525	3.09615	4.28571	4.11067	7.32076	4.18848	4.44737	5.2657	4.04348	4.95798	3.71681	3.21818	2.69841	2.64831	2.46862	3.12207	2.5	4.01408	5.6067	2.73756	3.0754	2.81094	2.86667	3.19742	4.05941	3.16038	3.07692	3.4878	4.74537
								30	4.78814	4.14966	4.50431	6.48214	3.56322	5.20661	4.48276	5.55363																4.20139	4.74545	4.79008	4.39759	5.0431

## Sheet: Figure 1l
Figure 1l
									WT								OGT AKO
								BAT	0.545455	0.29304	0.451128	0.412371	0.545455	0.3663	0.451128	0.412371	0.577617	0.394737	0.434783	0.433213	0.526316	0.434783
								iWAT	1.18182	0.879121	0.827068	1.09966	1	0.659341	0.902256	1.09966	1.22744	0.986842	1.01449	1.22744	0.986842	1.23188
								eWAT	0.818182	1.24542	1.35338	1.03093	0.818182	0.952381	1.50376	1.23711	0.722022	0.789474	0.797101	0.866426	0.921053	0.942029

## Sheet: Figure 1m
Figure 1m
									WT								OGT AKO
								BAT	0.322581	0.155642	0.222222	0.16129	0.233463	0.37037			0.352423	0.416667	0.248963	0.183486	0.264317	0.25	0.165975	0.183486
								iWAT	0.483871	0.311284	0.592593	0.322581	0.311284	0.444444			0.352423	0.416667	0.414938	0.275229	0.264317	0.416667	0.33195	0.366972
								eWAT	0.725806	0.544747	0.666667	0.645161	0.466926	0.666667			0.176211	0.166667	0.165975	0.0917431	0.0881057	0.166667	0.165975	0.0917431

## Sheet: Figure 2a
Figure 2a
										WT					OGT AKO
								Fed		1.125	1.0989	1.42857	1.13402		0.794224	0.855263	0.869565
								Fasted 6 h		1.14173	0.989399	1.42857			0.688406	0.511811	0.497925
								Fasted 24 h		0.685484	0.505837	0.666667			0.132159	0.166667	0.165975	0.0917431
								Refed 6 h		0.720339	0.534351	0.727273	0.945946	1.17391	0.44	0.468085	0.332103

## Sheet: Figure 2b
Figure 2b
										WT					OGT AKO
								Fasted 6 h		-0.0615674	0.0876664	-0.122004	0.0525464		-0.228176	-0.289216	-0.303518
								Fasted 24 h		-0.522403	-0.37007	-0.809242			-0.556247	-0.379652	-0.365767
								Refed 6 h		0.10101	-0.0849778	0.107944	0.326617	0.554584	0.300864	0.328949	0.192967

[truncated: 111 more sheets: Figure 2d, Figure 2f, Figure 2g, Figure 3b, Figure 3e, Figure 4a, Figure 4b, Figure 4c, Figure 4e, Figure 4f, Figure 4g, Figure 4h, Figure 4i, Figure 4j, Figure 4k, Figure 5a, Figure 5d, Figure 5e, Figure 5f, Figure 5g …]
